# Supplementary material for: Sleep-Disordered Breathing in Chung–Jansen Syndrome
Source: Int J Mol Sci. 2026 Feb 11;27(4):1736. doi: 10.3390/ijms27041736 (PMC12940234; doi:10.3390/ijms27041736)
Supplement: Supplementary file 1 [file ijms-27-01736-s001.zip]

Archive with 1 entries (1 files):
- ijms-4095160-supplementary.pdf
